# Supplementary material for: A B73×Palomero Toluqueño mapping population reveals local adaptation in Mexican highland maize
Source: G3 (Bethesda). 2022 Jan 3;12(3):jkab447. doi: 10.1093/g3journal/jkab447 (PMC8896015; doi:10.1093/g3journal/jkab447)
Supplement: jkab447_Supplemental_Information [file jkab447_supplemental_information.xlsx]

## Sheet: README
About
Sheet	Description
Field_info	Geografic and agroclimatic information of the evaluation sites (Lo, Hi)
Sig_test_parents	Description of phenotypic traits for B73 and PT
Sig_test_RILs	Description of phenotypic traits for BC1S5 families
sig_environment	Wilcoxon test to compare phenotypic traits in LO and HI environments
Fitqtl_GEN	Results of the full model and drop-one table of the multi-qtl model for the GEN set
Fitqtl_VB	Results of the full model and drop-one table of the multi-qtl model for the VB set
Fitqtl_MT	Results of the full model and drop-one table of the multi-qtl model for the MT set
Fitqtl_GxE	Results of the full model and drop-one table of the multi-qtl model for the GxE set
Allele_effect_GEN	Effect of the Allele of B73 or PT in the QTLs detected for the GEN set
Allele_effect_VB	Effect of the Allele of B73 or PT in the QTLs detected for the VB set
Allele_effect_MT	Effect of the Allele of B73 or PT in the QTLs detected for the MT set
Allele_effect_GxE	Effect of the Allele of B73 or PT in the QTLs detected for the GxE set
tukey_yc_group	Tukey HSD for yield component QTLs
Hair_Scores_by_QTL	Hair scores by QTL
Hair_Scores_differences	Default R fisher.test to compare counts in Hair Score classes; p-values shown in top right half of table

## Sheet: Field_info
Field site	Valle de Banderas (Lo)	Metepec (Hi)
Elevation (m.a.s.l.)	54	2610
State	Nayarit	Mexico State
Latitude	20.784	19.223
Longitude	-105.244	-99.547
Temperature Min/Mean/Max (°C)	22.5/25.8/28.4	12.3/12.4/17.1
Precipitation (mm)	1173	809
Type of soil	Regosol	Andosol

## Sheet: Sig_test_parents
Trait	Description	Unit	Environment	Genotype	GxE
DTA	Days to anthesis	Day	< 0.0001***	0.0434*	1
DTS	Days to silking	Day	0.0002 **	0.1473	1
ASI	Anthesis-silking interval	Day	0.1917	1	1
PH	Plant height	cm	0.1001	0.3586	0.6879
TBN	Tassel branch number	Count	1	---	---
EW	Ear weight	g	0.3992	1	0.0001**
EL	Ear length	cm	0.5747	1	0.0167*
ED	Ear diameter	cm	0.3834	1	0.0029*
EH	Ear height	cm	0.064	1	0.314
KRN	Number of kernel rows	Count	0.6933	---	---
KPR	Number of kernels per row	Count	0.368	---	---
TKW	Total kernel weight	g	0.2468	1	< 0.0001***
TKN	Total kernel number	Count	0.0634	1	0.0297*
TL	Tassel length	mm	0.0816	0.2465	1
INT	Anthocyanin pigment intensity	visual 0-4 code scale	---	---	---
MH	Macrohair score	Hair pattern <= 1, hair score =0; Hair pattern >1, hair score = hair density	---	---	---

## Sheet: Sig_test_RILs
Trait	Description	Unit	Mean High	Mean Low	Environment	Genotype	GxE	Heritability (%)
DTA	Days to anthesis	Day	131	60	< 0.0001***	< 0.0001***	< 0.0001***	52.2
DTS	Days to silking	Day	131	60	< 0.0001***	0.0013*	< 0.0001***	43.3
ASI	Anthesis-silking interval	Day	0.46	0.3	0.565	0.0786	1	18.2
PH	Plant height	cm	123	149	0.0546	< 0.0001***	< 0.0001***	76.7
TBN	Tassel branch number	Count	4	5	0.1796	---	---	---
EW	Ear weight	g	19.6	42.69	0.0019**	0.1563	< 0.0001***	22
EL	Ear length	cm	7.3	8.8	0.086	< 0.0001***	< 0.0001***	52.6
ED	Ear diameter	cm	3.2	3.8	0.0083**	0.0002**	< 0.0001***	51.3
EH	Ear height	cm	49.7	65.3	0.0260*	< 0.0001***	0.0004**	70.8
KRN	Number of kernel rows	Count	14	17	0.0157*	---	---	---
KPR	Number of kernels per row	Count	13	20	0.0275*	---	---	---
TKW	Total kernel weight	g	15.31	36.5	0.0002**	0.1012	< 0.0001***	25.1
TKN	Total kernel number	Count	94	210	0.0001**	0.0933	< 0.0001***	25.3
TL	Tassel length	mm	21.6	28.3	0.0573	< 0.0001***	0.0003**	75.2
INT	Anthocyanin pigment intensity	visual 0-4 code scale	2	0	0.5303	---	---	---
MH	Macrohair score	Hair pattern <= 1, hair score =0; Hair pattern >1, hair score = hair density	0	0	---	---	---	---

## Sheet: sig_environment
phenotype	statistic	p.value	adj.pvalue
DTA	12987	7e-39	1.12e-37	***
DTS	12650	2.13e-38	3.2e-37	***
ASI	10701	2.41e-35	3.37e-34	***
PH	1895	1.52e-20	9.13e-20	***
TBN	3885	4.29e-08	1.29e-07	***
EW	663	5.64e-27	5.64e-26	***
EL	3174	1.64e-06	3.27e-06	***
ED	1072	5.32e-22	3.72e-21	***
EH	1650	2.29e-22	1.83e-21	***
KRN	1440	5.1e-19	2.55e-18	***
KPR	399	5.18e-30	5.7e-29	***
TKW	283	2.12e-31	2.76e-30	***
TKN	284	3.41e-31	4.1e-30	***
TL	1303	5.45e-24	4.91e-23	***
P_INT	2263	1.23e-08	4.91e-08	***
MH	1003	0.015944	0.015944	*

## Sheet: Fitqtl_Gen
phenotype	term	qtl	formula	LOD	var	df	SS	MS	p.Chi2	p.F	Type III SS	F_value	s.Chi2	s.F
ASI	Full Model		y ~ Q1 + Q2 + Q3 + Q4	11.0053	41.6763	4	1.28828	0.322069	2.60212e-10	7.43271e-10			***	***
ASI	Q1	1@30.5	y ~ Q2 + Q3 + Q4	2.24799	6.79034	1			0.00129308	0.00179585	0.209899	10.3618	**	**
ASI	Q2	2@77.9	y ~ Q1 + Q3 + Q4	4.3395	13.8161	1			7.80881e-06	1.43878e-05	0.427075	21.0829	***	***
ASI	Q3	3@65.6	y ~ Q1 + Q2 + Q4	1.82321	5.4493	1			0.00376004	0.00492874	0.168446	8.31545	**	**
ASI	Q4	8@24.0	y ~ Q1 + Q2 + Q3	5.82259	19.2528	1			2.24005e-07	5.03878e-07	0.595131	29.3791	***	***
DTA	Full Model		y ~ Q1 + Q2 + Q3 + Q4 + Q5	16.396	53.7205	5	211.039	42.2078	7.32747e-15	4.00791e-14			***	***
DTA	Q1	1@94.4	y ~ Q2 + Q3 + Q4 + Q5	2.39452	5.51174	1			0.000897868	0.00133287	21.6527	10.9569	***	**
DTA	Q2	6@22.0	y ~ Q1 + Q3 + Q4 + Q5	2.47464	5.70711	1			0.000735969	0.00110608	22.4201	11.3453	***	**
DTA	Q3	7@48.4	y ~ Q1 + Q2 + Q4 + Q5	2.22485	5.10046	1			0.00136994	0.00198122	20.037	10.1393	**	**
DTA	Q4	8@0.0	y ~ Q1 + Q2 + Q3 + Q5	4.01558	9.61115	1			1.70582e-05	3.24674e-05	37.757	19.1062	***	***
DTA	Q5	8@27.5	y ~ Q1 + Q2 + Q3 + Q4	6.54877	16.6765	1			3.98201e-08	1.11558e-07	65.5128	33.1515	***	***
DTS	Full Model		y ~ Q1 + Q2 + Q3 + Q4	9.29835	36.2845	4	74.3378	18.5845	1.12746e-08	2.69023e-08			***	***
DTS	Q1	1@12.5	y ~ Q2 + Q3 + Q4	0.126617	0.392277	1			0.445102	0.458585	0.803679	0.554103	NS	NS
DTS	Q2	6@23.0	y ~ Q1 + Q3 + Q4	2.66179	8.7753	1			0.000463264	0.000677778	17.9784	12.3954	***	***
DTS	Q3	7@48.0	y ~ Q1 + Q2 + Q4	2.0892	6.79086	1			0.00192352	0.00260594	13.9128	9.59228	**	**
DTS	Q4	8@31.0	y ~ Q1 + Q2 + Q3	3.50529	11.8008	1			5.8752e-05	9.62265e-05	24.1769	16.669	***	***
ED	Full Model		y ~ Q1 + Q2 + Q3	7.00306	28.5334	3	0.643717	0.214572	4.63487e-07	8.22068e-07			***	***
ED	Q1	4@41.6	y ~ Q2 + Q3	2.7367	10.0259	1			0.000385139	0.000528284	0.226185	12.9065	***	***
ED	Q2	5@31.5	y ~ Q1 + Q3	1.79434	6.42401	1			0.00404563	0.00500867	0.144926	8.26972	**	**
ED	Q3	8@7.8	y ~ Q1 + Q2	2.03202	7.3172	1			0.00222037	0.00282111	0.165077	9.41954	**	**
EH	Full Model		y ~ Q1 + Q2	7.00874	28.3048	2	865.426	432.713	9.80085e-08	1.61447e-07			***	***
EH	Q1	1@53.7	y ~ Q2	3.22251	11.8523	1			0.000117015	0.000155377	362.387	15.5396	***	***
EH	Q2	7@33.3	y ~ Q1	4.25495	16.0495	1			9.573e-06	1.38496e-05	490.718	21.0426	***	***
EL	Full Model		y ~ Q1 + Q2 + Q3 + Q4	8.08902	32.1611	4	11.1484	2.7871	1.59883e-07	3.35994e-07			***	***
EL	Q1	3@43.3	y ~ Q2 + Q3 + Q4	2.49413	8.62206	1			0.000701269	0.000999444	2.98877	11.5658	***	***
EL	Q2	4@23.0	y ~ Q1 + Q3 + Q4	0.644937	2.1316	1			0.0848194	0.094266	0.738904	2.85936	NS	NS
EL	Q3	7@55.0	y ~ Q1 + Q2 + Q4	1.77174	6.01783	1			0.00428438	0.00554618	2.08604	8.0724	**	**
EL	Q4	8@43.5	y ~ Q1 + Q2 + Q3	2.83598	9.88627	1			0.000301643	0.000449843	3.427	13.2616	***	***
EN	Q1		y ~ Q1	1.11492	5.15555	1	1.0545	1.0545	0.0234562	0.0253143			*	*
EW	Full Model		y ~ Q1 + Q2	0.115183	0.551015	2	2.63238	1.31619	0.767038	0.773422			NS	NS
EW	Q1	7@16.9	y ~ Q2	0.0281666	0.134463	1			0.718731	0.72369	0.642372	0.125743	NS	NS
EW	Q2	8@13.4	y ~ Q1	0.0780185	0.372894	1			0.548902	0.556275	1.78143	0.348713	NS	NS
GC	Q1		y ~ Q1	12.8612	46.0417	1	9.13161	9.13161	1.39888e-14	3.04201e-14			***	***
GDASI	Full Model		y ~ Q1 + Q2 + Q3	7.17753	29.1291	3	62.0348	20.6783	3.13771e-07	5.64791e-07			***	***
GDASI	Q1	3@24.6	y ~ Q2 + Q3	1.94721	6.93899	1			0.00274867	0.00346022	14.7776	9.00773	**	**
GDASI	Q2	8@24.5	y ~ Q1 + Q3	2.63334	9.54266	1			0.000496973	0.000674086	20.3226	12.3876	***	***
GDASI	Q3	10@39.0	y ~ Q1 + Q2	1.71198	6.06591	1			0.00498754	0.00611946	12.9183	7.87437	**	**
GDDTA	Full Model		y ~ Q1 + Q2 + Q3 + Q4 + Q5 + Q6	12.0245	43.1669	6	16520	2753.34	3.8936e-10	1.48713e-09			***	***
GDDTA	Q1	1@12.5	y ~ Q2 + Q3 + Q4 + Q5 + Q6	0.0181192	0.0484112	1			0.772686	0.781325	18.527	0.077515	NS	NS
GDDTA	Q2	4@17.9	y ~ Q1 + Q3 + Q4 + Q5 + Q6	1.87476	5.23403	1			0.00330024	0.00474728	2003.07	8.38062	**	**
GDDTA	Q3	6@22.7	y ~ Q1 + Q2 + Q4 + Q5 + Q6	2.83279	8.09211	1			0.000304018	0.000518474	3096.87	12.9569	***	***
GDDTA	Q4	7@47.5	y ~ Q1 + Q2 + Q3 + Q5 + Q6	1.44158	3.98338	1			0.00997861	0.0132837	1524.45	6.37811	**	*
GDDTA	Q5	8@1.1	y ~ Q1 + Q2 + Q3 + Q4 + Q6	3.38868	9.81045	1			7.80293e-05	0.00014683	3754.47	15.7083	***	***
GDDTA	Q6	8@29.5	y ~ Q1 + Q2 + Q3 + Q4 + Q5	3.41458	9.89162	1			7.32596e-05	0.000138487	3785.54	15.8383	***	***
GDDTS	Full Model		y ~ Q1 + Q2 + Q3 + Q4 + Q5 + Q6 + Q7	12.3775	44.1017	7	15514.7	2216.38	5.97669e-10	2.67251e-09			***	***
GDDTS	Q1	1@12.5	y ~ Q2 + Q3 + Q4 + Q5 + Q6 + Q7	0.24173	0.638584	1			0.291385	0.313309	224.649	1.02816	NS	NS
GDDTS	Q2	1@46.5	y ~ Q1 + Q3 + Q4 + Q5 + Q6 + Q7	1.58747	4.32934	1			0.0068551	0.00976755	1523.03	6.97053	**	**
GDDTS	Q3	4@27.7	y ~ Q1 + Q2 + Q4 + Q5 + Q6 + Q7	2.94566	8.29862	1			0.000230408	0.00043171	2919.39	13.3613	***	***
GDDTS	Q4	5@11.5	y ~ Q1 + Q2 + Q3 + Q5 + Q6 + Q7	1.92166	5.28264	1			0.00293157	0.00446953	1858.4	8.50541	**	**
GDDTS	Q5	6@25.5	y ~ Q1 + Q2 + Q3 + Q4 + Q6 + Q7	3.45809	9.86324	1			6.58985e-05	0.000136838	3469.82	15.8805	***	***
GDDTS	Q6	8@0.0	y ~ Q1 + Q2 + Q3 + Q4 + Q5 + Q7	4.42964	12.9351	1			6.28552e-06	1.58537e-05	4550.48	20.8264	***	***
GDDTS	Q7	8@26.0	y ~ Q1 + Q2 + Q3 + Q4 + Q5 + Q6	0.1711	0.451248	1			0.374722	0.39627	158.746	0.726539	NS	NS
HAIRS	Full Model		y ~ Q1 + Q2 + Q3 + Q4	10.3387	38.7889	4	41.3161	10.329	1.13719e-09	2.9468e-09			***	***
HAIRS	Q1	3@28.8	y ~ Q2 + Q3 + Q4	3.36616	10.6073	1			8.24285e-05	0.000131227	11.2984	15.9427	***	***
HAIRS	Q2	7@43.1	y ~ Q1 + Q3 + Q4	5.24202	17.2967	1			8.95626e-07	1.82166e-06	18.4237	25.9969	***	***
HAIRS	Q3	8@18.7	y ~ Q1 + Q2 + Q4	0.26507	0.775176	1			0.269225	0.283235	0.825682	1.16508	NS	NS
HAIRS	Q4	9@12.5	y ~ Q1 + Q2 + Q3	4.28436	13.8072	1			8.91812e-06	1.60085e-05	14.7069	20.7522	***	***
KPR	Q1		y ~ Q1	0.000537421	0.002578	1	0.0286027	0.0286027	0.960323	0.960842			NS	NS
KRN	Full Model		y ~ Q1 + Q2	1.67595	7.72493	2	30.7016	15.3508	0.0210888	0.0237916			*	*
KRN	Q1	1@49.5	y ~ Q2	1.45042	6.64887	1			0.00975325	0.0111818	26.4249	6.70111	**	*
KRN	Q2	8@23.4	y ~ Q1	0.271007	1.20744	1			0.263928	0.272811	4.79879	1.21693	NS	NS
KT	Full Model		y ~ Q1 + Q2 + Q3	7.11468	28.9151	3	7.87635	2.62545	3.61122e-07	6.46579e-07			***	***
KT	Q1	1@38.4	y ~ Q2 + Q3	0.628808	2.17689	1			0.0888125	0.0966417	0.592976	2.81739	NS	NS
KT	Q2	3@38.0	y ~ Q1 + Q3	2.7661	10.0868	1			0.000358235	0.000492949	2.74759	13.0545	***	***
KT	Q3	4@33.0	y ~ Q1 + Q2	4.22046	15.9521	1			1.0403e-05	1.67525e-05	4.34528	20.6456	***	***
M_PAT	Full Model		y ~ Q1 + Q2 + Q3	10.9635	40.5778	3	18.6825	6.22751	6.28642e-11	1.54511e-10			***	***
M_PAT	Q1	3@28.0	y ~ Q2 + Q3	2.05819	6.09958	1			0.00207913	0.00264259	2.80832	9.54628	**	**
M_PAT	Q2	7@40.0	y ~ Q1 + Q3	5.52153	17.8093	1			4.59308e-07	8.45566e-07	8.19963	27.8729	***	***
M_PAT	Q3	9@10.5	y ~ Q1 + Q2	5.46208	17.5917	1			5.29354e-07	9.68365e-07	8.09941	27.5322	***	***
P_INT	Full Model		y ~ Q1 + Q2	13.3233	46.8757	2	80.7132	40.3566	4.75175e-14	1.2268e-13			***	***
P_INT	Q1	2@25.6	y ~ Q2	10.8753	35.9037	1			1.47404e-12	3.68117e-12	61.8209	63.5293	***	***
P_INT	Q2	10@19.5	y ~ Q1	2.31475	6.17098	1			0.00109487	0.00134782	10.6255	10.9191	**	**
PH	Full Model		y ~ Q1 + Q2 + Q3 + Q4	9.82051	37.2642	4	5394.36	1348.59	3.5697e-09	8.79782e-09			***	***
PH	Q1	1@56.5	y ~ Q2 + Q3 + Q4	5.60746	19.1358	1			3.74143e-07	7.98108e-07	2770.09	28.062	***	***
PH	Q2	1@100.1	y ~ Q1 + Q3 + Q4	2.76988	8.81695	1			0.000354914	0.000522557	1276.34	12.9298	***	***
PH	Q3	8@27.6	y ~ Q1 + Q2 + Q4	2.23617	7.02671	1			0.00133178	0.00182803	1017.18	10.3044	**	**
PH	Q4	10@26.0	y ~ Q1 + Q2 + Q3	1.14201	3.4953	1			0.0218319	0.0259232	505.978	5.12574	*	*
RA	Full Model		y ~ Q1 + Q2 + Q3	4.88954	20.9076	3	25.2438	8.41459	5.09099e-05	7.555e-05			***	***
RA	Q1	1@80.2	y ~ Q2 + Q3	1.27989	5.00822	1			0.0151915	0.0177762	6.0469	5.82554	*	*
RA	Q2	4@15.8	y ~ Q1 + Q3	2.06133	8.22065	1			0.00206282	0.00262932	9.92558	9.56223	**	**
RA	Q3	7@32.7	y ~ Q1 + Q2	0.983278	3.82004	1			0.0333414	0.0377542	4.6123	4.44346	*	*
TBN	Full Model		y ~ Q1 + Q2	9.64877	36.4543	2	152.642	76.3211	2.24508e-10	4.43202e-10			***	***
TBN	Q1	2@40.9	y ~ Q2	4.02621	13.2353	1			1.66254e-05	2.35164e-05	55.4192	19.7866	***	***
TBN	Q2	7@24.5	y ~ Q1	8.93907	33.1743	1			1.39837e-10	2.95575e-10	138.908	49.5951	***	***
TKN	Full Model		y ~ Q1 + Q2 + Q3	3.88246	16.9929	3	2178.56	726.186	0.000465769	0.000635081			***	***
TKN	Q1	7@15.4	y ~ Q2 + Q3	1.11621	4.56579	1			0.0233759	0.026863	585.354	5.06045	*	*
TKN	Q2	8@20.8	y ~ Q1 + Q3	0.000522853	0.00208197	1			0.960864	0.961791	0.266918	0.00230753	NS	NS
TKN	Q3	9@19.6	y ~ Q1 + Q2	2.55533	10.825	1			0.000602661	0.000810548	1387.81	11.9977	***	***
TL	Full Model		y ~ Q1 + Q2	3.59827	16.3207	2	119.274	59.6369	0.000252191	0.00032946			***	***
TL	Q1	1@72.5	y ~ Q2	1.11669	4.75748	1			0.0233463	0.0261024	34.7682	5.11683	*	*
TL	Q2	2@70.2	y ~ Q1	2.35334	10.3423	1			0.00099464	0.00123959	75.5824	11.1235	***	**

## Sheet: Fitqtl_Lo
phenotype	term	qtl	formula	LOD	var	df	SS	MS	p.Chi2	p.F	Type III SS	F_value	s.Chi2	s.F
ASI	Full Model		y ~ Q1 + Q2 + Q3 + Q4	10.4511	41.0741	4	1.20493	0.301232	8.87118e-10	2.47807e-09			***	***
ASI	Q1	1@30.5	y ~ Q2 + Q3 + Q4	2.19547	6.92449	1			0.00147425	0.00205458	0.203133	10.106	**	**
ASI	Q2	2@77.9	y ~ Q1 + Q3 + Q4	3.46	11.2762	1			6.55936e-05	0.000109096	0.330792	16.4572	***	***
ASI	Q3	3@65.6	y ~ Q1 + Q2 + Q4	2.00193	6.28266	1			0.00239489	0.00324811	0.184304	9.16929	**	**
ASI	Q4	8@24.0	y ~ Q1 + Q2 + Q3	5.67986	19.6226	1			3.14802e-07	7.13002e-07	0.575639	28.6385	***	***
DTA	Full Model		y ~ Q1 + Q2 + Q3 + Q4 + Q5	7.81362	32.3701	5	139.268	27.8537	9.57259e-07	2.17237e-06			***	***
DTA	Q1	1@94.4	y ~ Q2 + Q3 + Q4 + Q5	2.25174	8.069	1			0.00128105	0.00190625	34.7159	10.2608	**	**
DTA	Q2	6@22.0	y ~ Q1 + Q3 + Q4 + Q5	1.06377	3.69878	1			0.0268747	0.0328625	15.9135	4.70347	*	*
DTA	Q3	7@48.4	y ~ Q1 + Q2 + Q4 + Q5	0.644688	2.21806	1			0.0848796	0.0966947	9.54292	2.82054	NS	NS
DTA	Q4	8@0.0	y ~ Q1 + Q2 + Q3 + Q5	1.44315	5.06627	1			0.0099382	0.0129443	21.797	6.4424	**	*
DTA	Q5	8@27.5	y ~ Q1 + Q2 + Q3 + Q4	1.45759	5.11884	1			0.00957422	0.0125	22.0232	6.50925	**	*
DTS	Full Model		y ~ Q1 + Q2 + Q3 + Q4	3.70774	16.7731	4	57.1376	14.2844	0.00186936	0.0025993			**	**
DTS	Q1	1@12.5	y ~ Q2 + Q3 + Q4	0.515649	2.15247	1			0.123319	0.13498	7.33239	2.27591	NS	NS
DTS	Q2	6@23.0	y ~ Q1 + Q3 + Q4	1.31875	5.61623	1			0.013726	0.0168286	19.1317	5.93833	*	*
DTS	Q3	7@48.0	y ~ Q1 + Q2 + Q4	0.541237	2.26072	1			0.114391	0.125673	7.70115	2.39037	NS	NS
DTS	Q4	8@31.0	y ~ Q1 + Q2 + Q3	0.811814	3.41382	1			0.0531709	0.0607215	11.6292	3.60961	NS	NS
ED	Full Model		y ~ Q1 + Q2 + Q3	7.26541	30.7658	3	1.1537	0.384568	2.57768e-07	4.83056e-07			***	***
ED	Q1	4@41.6	y ~ Q2 + Q3	3.6829	14.1845	1			3.8168e-05	5.93463e-05	0.531913	17.8243	***	***
ED	Q2	5@31.5	y ~ Q1 + Q3	2.483	9.26987	1			0.000720872	0.000977327	0.347616	11.6486	***	***
ED	Q3	8@7.8	y ~ Q1 + Q2	0.510355	1.81142	1			0.125261	0.134994	0.0679272	2.27623	NS	NS
EH	Full Model		y ~ Q1 + Q2	5.8015	24.9697	2	840.212	420.106	1.57944e-06	2.43024e-06			***	***
EH	Q1	1@53.7	y ~ Q2	2.09795	8.21389	1			0.00188177	0.00229351	276.391	9.85269	**	**
EH	Q2	7@33.3	y ~ Q1	3.94541	16.1885	1			2.02113e-05	2.89226e-05	544.729	19.4183	***	***
EL	Full Model		y ~ Q1 + Q2 + Q3 + Q4	6.54352	28.1898	4	21.8963	5.47406	4.59638e-06	8.59016e-06			***	***
EL	Q1	3@43.3	y ~ Q2 + Q3 + Q4	0.734533	2.71956	1			0.0658861	0.0746217	2.1124	3.25695	NS	NS
EL	Q2	4@23.0	y ~ Q1 + Q3 + Q4	0.0335591	0.122059	1			0.694229	0.703158	0.0948087	0.146178	NS	NS
EL	Q3	7@55.0	y ~ Q1 + Q2 + Q4	2.29068	8.82615	1			0.00116251	0.00164192	6.85567	10.5702	**	**
EL	Q4	8@43.5	y ~ Q1 + Q2 + Q3	2.09329	8.02466	1			0.00190389	0.00261555	6.23311	9.61034	**	**
EN	Q1		y ~ Q1	5.42748	24.2488	1	2.15545	2.15545	5.74945e-07	8.22765e-07			***	***
EW	Full Model		y ~ Q1 + Q2	1.05926	5.2194	2	453.837	226.919	0.0872441	0.0945489			NS	NS
EW	Q1	7@16.9	y ~ Q2	0.602954	2.93664	1			0.0956448	0.102257	255.347	2.72655	NS	NS
EW	Q2	8@13.4	y ~ Q1	0.382443	1.85225	1			0.184473	0.193138	161.057	1.71974	NS	NS
GC	Q1		y ~ Q1	11.8112	44.9937	1	8.35597	8.35597	1.64202e-13	3.48388e-13			***	***
GDASI	Full Model		y ~ Q1 + Q2 + Q3	7.91343	33.2969	3	106.767	35.5891	6.03635e-08	1.20781e-07			***	***
GDASI	Q1	3@24.6	y ~ Q2 + Q3	2.73951	10.0373	1			0.000382476	0.000535975	32.1849	12.941	***	***
GDASI	Q2	8@24.5	y ~ Q1 + Q3	4.08273	15.4972	1			1.45039e-05	2.37301e-05	49.6922	19.9805	***	***
GDASI	Q3	10@39.0	y ~ Q1 + Q2	0.564822	1.95592	1			0.106789	0.115955	6.27172	2.52176	NS	NS
GDDTA	Full Model		y ~ Q1 + Q2 + Q3 + Q4 + Q5 + Q6	5.48925	24.0254	6	16018.6	2669.76	0.000303139	0.000547549			***	***
GDDTA	Q1	1@12.5	y ~ Q2 + Q3 + Q4 + Q5 + Q6	0.557586	2.15037	1			0.109061	0.1246	1433.73	2.40582	NS	NS
GDDTA	Q2	4@17.9	y ~ Q1 + Q3 + Q4 + Q5 + Q6	0.616197	2.37991	1			0.0920764	0.10643	1586.77	2.66263	NS	NS
GDDTA	Q3	6@22.7	y ~ Q1 + Q2 + Q4 + Q5 + Q6	1.55093	6.13317	1			0.0075287	0.0104273	4089.2	6.86176	**	*
GDDTA	Q4	7@47.5	y ~ Q1 + Q2 + Q3 + Q5 + Q6	0.239006	0.914398	1			0.294121	0.314673	609.661	1.02302	NS	NS
GDDTA	Q5	8@1.1	y ~ Q1 + Q2 + Q3 + Q4 + Q6	1.26848	4.98046	1			0.0156521	0.0205378	3320.65	5.57211	*	*
GDDTA	Q6	8@29.5	y ~ Q1 + Q2 + Q3 + Q4 + Q5	1.31547	5.17113	1			0.0138436	0.0183292	3447.78	5.78544	*	*
GDDTS	Full Model		y ~ Q1 + Q2 + Q3 + Q4 + Q5 + Q6 + Q7	5.22651	22.8027	7	14072.5	2010.35	0.00110798	0.00197984			**	**
GDDTS	Q1	1@12.5	y ~ Q2 + Q3 + Q4 + Q5 + Q6 + Q7	0.940893	3.68181	1			0.037381	0.047232	2272.19	4.05395	*	*
GDDTS	Q2	1@46.5	y ~ Q1 + Q3 + Q4 + Q5 + Q6 + Q7	0.484742	1.87542	1			0.135151	0.154388	1157.39	2.06497	NS	NS
GDDTS	Q3	4@27.7	y ~ Q1 + Q2 + Q4 + Q5 + Q6 + Q7	1.30912	5.17008	1			0.0140749	0.0192575	3190.66	5.69264	*	*
GDDTS	Q4	5@11.5	y ~ Q1 + Q2 + Q3 + Q5 + Q6 + Q7	0.454777	1.75818	1			0.147847	0.167747	1085.04	1.93588	NS	NS
GDDTS	Q5	6@25.5	y ~ Q1 + Q2 + Q3 + Q4 + Q6 + Q7	1.41711	5.6117	1			0.0106307	0.0148864	3463.2	6.1789	*	*
GDDTS	Q6	8@0.0	y ~ Q1 + Q2 + Q3 + Q4 + Q5 + Q7	1.76118	7.03467	1			0.00440087	0.00663321	4341.37	7.7457	**	**
GDDTS	Q7	8@26.0	y ~ Q1 + Q2 + Q3 + Q4 + Q5 + Q6	0.0111682	0.0427039	1			0.820591	0.828852	26.3543	0.0470202	NS	NS
HAIRS	Full Model		y ~ Q1 + Q2 + Q3 + Q4	11.3555	44.0687	4	49.1807	12.2952	1.19728e-10	3.71916e-10			***	***
HAIRS	Q1	3@28.8	y ~ Q2 + Q3 + Q4	3.82322	12.0854	1			2.71648e-05	4.78233e-05	13.4873	18.3664	***	***
HAIRS	Q2	7@43.1	y ~ Q1 + Q3 + Q4	1.59647	4.76077	1			0.0066988	0.00860457	5.31302	7.23505	**	**
HAIRS	Q3	8@18.7	y ~ Q1 + Q2 + Q4	4.46621	14.3604	1			5.75597e-06	1.10932e-05	16.0262	21.8238	***	***
HAIRS	Q4	9@12.5	y ~ Q1 + Q2 + Q3	4.91489	15.9928	1			1.95995e-06	4.02327e-06	17.848	24.3047	***	***
KPR	Q1		y ~ Q1	2.61619	12.4006	1	211.805	211.805	0.000518481	0.00061901			***	***
KRN	Full Model		y ~ Q1 + Q2	3.22968	15.0784	2	55.8532	27.9266	0.000589275	0.000752994			***	***
KRN	Q1	1@49.5	y ~ Q2	2.68664	12.3677	1			0.000435715	0.000562078	45.8123	12.8161	***	***
KRN	Q2	8@23.4	y ~ Q1	0.561179	2.44628	1			0.107926	0.114936	9.06144	2.53495	NS	NS
KT	Full Model		y ~ Q1 + Q2 + Q3	5.36562	23.7791	3	13.0132	4.33772	1.7757e-05	2.80949e-05			***	***
KT	Q1	1@38.4	y ~ Q2 + Q3	2.29015	9.36596	1			0.00116406	0.00154368	5.12555	10.6905	**	**
KT	Q2	3@38.0	y ~ Q1 + Q3	0.185247	0.717904	1			0.355679	0.367847	0.392875	0.819429	NS	NS
KT	Q3	4@33.0	y ~ Q1 + Q2	1.86515	7.54483	1			0.00338139	0.00427044	4.12893	8.61181	**	**
M_PAT	Full Model		y ~ Q1 + Q2 + Q3	7.43541	31.6452	3	13.8677	4.62255	1.76188e-07	3.3764e-07			***	***
M_PAT	Q1	3@28.0	y ~ Q2 + Q3	3.14051	11.9161	1			0.000142971	0.000209849	5.2219	14.9921	***	***
M_PAT	Q2	7@40.0	y ~ Q1 + Q3	1.08531	3.90337	1			0.0253761	0.0293265	1.71055	4.911	*	*
M_PAT	Q3	9@10.5	y ~ Q1 + Q2	4.50482	17.72	1			5.24559e-06	9.0094e-06	7.7653	22.2943	***	***
P_INT	Full Model		y ~ Q1 + Q2	8.9353	36.695	2	21.1363	10.5682	1.16064e-09	2.30431e-09			***	***
P_INT	Q1	2@25.6	y ~ Q2	6.01298	22.8062	1			1.42337e-07	2.47881e-07	13.1364	31.3426	***	***
P_INT	Q2	10@19.5	y ~ Q1	2.55459	8.84008	1			0.000603764	0.000771848	5.09189	12.1489	***	***
PH	Full Model		y ~ Q1 + Q2 + Q3 + Q4	9.00628	35.9799	4	5104.41	1276.1	2.14255e-08	5.05869e-08			***	***
PH	Q1	1@56.5	y ~ Q2 + Q3 + Q4	4.09127	14.3771	1			1.4208e-05	2.54748e-05	2039.66	19.7623	***	***
PH	Q2	1@100.1	y ~ Q1 + Q3 + Q4	2.77909	9.44511	1			0.000346958	0.000520073	1339.96	12.9829	***	***
PH	Q3	8@27.6	y ~ Q1 + Q2 + Q4	2.89637	9.87301	1			0.000260041	0.000396094	1400.67	13.5711	***	***
PH	Q4	10@26.0	y ~ Q1 + Q2 + Q3	0.386263	1.2363	1			0.182296	0.19577	175.392	1.69937	NS	NS
RA	Full Model		y ~ Q1 + Q2 + Q3	4.33233	19.6874	3	28.4623	9.48743	0.000173748	0.000250791			***	***
RA	Q1	1@80.2	y ~ Q2 + Q3	2.57732	11.1889	1			0.000570757	0.000782209	16.1759	12.1206	***	***
RA	Q2	4@15.8	y ~ Q1 + Q3	1.17543	4.92227	1			0.0199867	0.0233052	7.1162	5.33213	*	*
RA	Q3	7@32.7	y ~ Q1 + Q2	0.0179048	0.0728039	1			0.773998	0.779507	0.105254	0.078866	NS	NS
TBN	Full Model		y ~ Q1 + Q2	7.76039	31.9058	2	215.588	107.794	1.73623e-08	3.08989e-08			***	***
TBN	Q1	2@40.9	y ~ Q2	1.24137	4.31708	1			0.0168041	0.0189968	29.1706	5.70588	*	*
TBN	Q2	7@24.5	y ~ Q1	7.7549	31.8787	1			2.28676e-09	4.54459e-09	215.405	42.134	***	***
TKN	Full Model		y ~ Q1 + Q2 + Q3	4.20312	19.3513	3	28735.5	9578.5	0.000230749	0.000330579			***	***
TKN	Q1	7@15.4	y ~ Q2 + Q3	0.00277119	0.0114366	1			0.910056	0.912323	16.9827	0.0121955	NS	NS
TKN	Q2	8@20.8	y ~ Q1 + Q3	0.695755	2.92288	1			0.0734553	0.0810375	4340.29	3.11682	NS	NS
TKN	Q3	9@19.6	y ~ Q1 + Q2	3.40925	15.3706	1			7.42172e-05	0.000112364	22824.4	16.3905	***	***
TL	Full Model		y ~ Q1 + Q2	2.78532	12.8835	2	112.657	56.3283	0.00163937	0.00201617			**	**
TL	Q1	1@72.5	y ~ Q2	0.390604	1.7014	1			0.179858	0.188265	14.8775	1.75772	NS	NS
TL	Q2	2@70.2	y ~ Q1	2.28352	10.4293	1			0.00118346	0.00146596	91.1963	10.7745	**	**

## Sheet: Fitqtl_Hi
phenotype	term	qtl	formula	LOD	var	df	SS	MS	p.Chi2	p.F	Type III SS	F_value	s.Chi2	s.F
ASI	Full Model		y ~ Q1 + Q2 + Q3 + Q4	11.2322	44.4449	4	1.36451	0.341127	1.57396e-10	4.95257e-10			***	***
ASI	Q1	1@30.5	y ~ Q2 + Q3 + Q4	2.30697	7.12867	1			0.00111629	0.00159909	0.218858	10.6503	**	**
ASI	Q2	2@77.9	y ~ Q1 + Q3 + Q4	4.14632	13.4623	1			1.24403e-05	2.32408e-05	0.413306	20.1128	***	***
ASI	Q3	3@65.6	y ~ Q1 + Q2 + Q4	2.35901	7.29959	1			0.000980713	0.00141551	0.224105	10.9057	***	**
ASI	Q4	8@24.0	y ~ Q1 + Q2 + Q3	5.88235	20.0261	1			1.94277e-07	4.6578e-07	0.614822	29.9192	***	***
DTA	Full Model		y ~ Q1 + Q2 + Q3 + Q4 + Q5	17.7373	56.9194	5	1076.26	215.251	3.33067e-16	2.44249e-15			***	***
DTA	Q1	1@94.4	y ~ Q2 + Q3 + Q4 + Q5	1.82739	3.90448	1			0.00372043	0.00507652	73.8276	8.24751	**	**
DTA	Q2	6@22.0	y ~ Q1 + Q3 + Q4 + Q5	2.76683	6.04747	1			0.000357591	0.000564731	114.348	12.7742	***	***
DTA	Q3	7@48.4	y ~ Q1 + Q2 + Q4 + Q5	2.38043	5.15445	1			0.000929856	0.00138296	97.4625	10.8878	***	**
DTA	Q4	8@0.0	y ~ Q1 + Q2 + Q3 + Q5	4.11761	9.30127	1			1.33326e-05	2.59512e-05	175.872	19.6473	***	***
DTA	Q5	8@27.5	y ~ Q1 + Q2 + Q3 + Q4	8.26635	20.7049	1			6.83231e-10	2.51933e-09	391.497	43.7354	***	***
DTS	Full Model		y ~ Q1 + Q2 + Q3 + Q4	10.5604	40.0657	4	631.027	157.757	6.96602e-10	1.88289e-09			***	***
DTS	Q1	1@12.5	y ~ Q2 + Q3 + Q4	0.695416	2.05486	1			0.0735254	0.0823859	32.3637	3.08567	NS	NS
DTS	Q2	6@23.0	y ~ Q1 + Q3 + Q4	2.59099	8.02089	1			0.000551794	0.000799675	126.327	12.0445	***	***
DTS	Q3	7@48.0	y ~ Q1 + Q2 + Q4	2.29528	7.05373	1			0.00114927	0.00160075	111.095	10.5922	**	**
DTS	Q4	8@31.0	y ~ Q1 + Q2 + Q3	4.25165	13.7176	1			9.64945e-06	1.74595e-05	216.05	20.599	***	***
ED	Full Model		y ~ Q1 + Q2 + Q3	5.92159	25.4146	3	1.60011	0.533371	5.16797e-06	8.49768e-06			***	***
ED	Q1	4@41.6	y ~ Q2 + Q3	1.60561	6.17215	1			0.00654377	0.00798556	0.388601	7.36499	**	**
ED	Q2	5@31.5	y ~ Q1 + Q3	1.07622	4.08263	1			0.0259979	0.0298738	0.257044	4.87165	*	*
ED	Q3	8@7.8	y ~ Q1 + Q2	2.88395	11.4494	1			0.000268097	0.00037768	0.720861	13.6622	***	***
EH	Full Model		y ~ Q1 + Q2	7.11242	28.6569	2	1337.42	668.708	7.71926e-08	1.281e-07			***	***
EH	Q1	1@53.7	y ~ Q2	3.60709	13.326	1			4.58779e-05	6.2898e-05	621.924	17.558	***	***
EH	Q2	7@33.3	y ~ Q1	3.99969	14.919	1			1.77256e-05	2.5107e-05	696.268	19.6569	***	***
EL	Full Model		y ~ Q1 + Q2 + Q3 + Q4	8.09645	32.462	4	29.2696	7.31741	1.57309e-07	3.33445e-07			***	***
EL	Q1	3@43.3	y ~ Q2 + Q3 + Q4	3.17481	11.2366	1			0.000131472	0.000206026	10.1316	14.9738	***	***
EL	Q2	4@23.0	y ~ Q1 + Q3 + Q4	2.09824	7.23104	1			0.0018804	0.00255062	6.51994	9.63595	**	**
EL	Q3	7@55.0	y ~ Q1 + Q2 + Q4	0.893542	2.98968	1			0.0425067	0.0489572	2.69568	3.984	*	*
EL	Q4	8@43.5	y ~ Q1 + Q2 + Q3	2.2618	7.82619	1			0.00124931	0.00173227	7.05656	10.429	**	**
EN	Q1		y ~ Q1	0.292539	1.37926	1	0.416336	0.416336	0.24577	0.251943			NS	NS
EW	Full Model		y ~ Q1 + Q2	3.36523	15.052	2	956.543	478.272	0.000431286	0.000550853			***	***
EW	Q1	7@16.9	y ~ Q2	1.60751	6.88431	1			0.00651198	0.00757838	437.492	7.45582	**	**
EW	Q2	8@13.4	y ~ Q1	1.60986	6.89476	1			0.006473	0.00753454	438.155	7.46713	**	**
GC	Q1		y ~ Q1	11.7278	43.3633	1	8.73656	8.73656	1.99618e-13	4.08562e-13			***	***
GDASI	Full Model		y ~ Q1 + Q2 + Q3	6.26054	26.1757	3	154.836	51.6121	2.43041e-06	4.07053e-06			***	***
GDASI	Q1	3@24.6	y ~ Q2 + Q3	1.4529	5.38692	1			0.00969089	0.011579	31.865	6.64022	**	*
GDASI	Q2	8@24.5	y ~ Q1 + Q3	1.3514	4.99814	1			0.0126071	0.0148945	29.5653	6.16099	*	*
GDASI	Q3	10@39.0	y ~ Q1 + Q2	2.42072	9.19172	1			0.000841295	0.00111839	54.3714	11.3302	***	**
GDDTA	Full Model		y ~ Q1 + Q2 + Q3 + Q4 + Q5 + Q6	19.2453	59.5202	6	40643.6	6773.94	1.11022e-16	5.55112e-16			***	***
GDDTA	Q1	1@12.5	y ~ Q2 + Q3 + Q4 + Q5 + Q6	0.364332	0.699002	1			0.195216	0.213218	477.317	1.57138	NS	NS
GDDTA	Q2	4@17.9	y ~ Q1 + Q3 + Q4 + Q5 + Q6	3.49882	7.23388	1			5.96836e-05	0.000114516	4939.69	16.262	***	***
GDDTA	Q3	6@22.7	y ~ Q1 + Q2 + Q4 + Q5 + Q6	4.21369	8.86395	1			1.05742e-05	2.30191e-05	6052.79	19.9265	***	***
GDDTA	Q4	7@47.5	y ~ Q1 + Q2 + Q3 + Q5 + Q6	3.03109	6.1966	1			0.000186874	0.000330087	4231.38	13.9302	***	***
GDDTA	Q5	8@1.1	y ~ Q1 + Q2 + Q3 + Q4 + Q6	5.7558	12.5724	1			2.62664e-07	7.50352e-07	8585.15	28.2632	***	***
GDDTA	Q6	8@29.5	y ~ Q1 + Q2 + Q3 + Q4 + Q5	6.38425	14.1625	1			5.88603e-08	1.87809e-07	9670.96	31.8379	***	***
GDDTS	Full Model		y ~ Q1 + Q2 + Q3 + Q4 + Q5 + Q6 + Q7	17.3497	55.7488	7	45995.4	6570.77	1.44329e-14	1.2701e-13			***	***
GDDTS	Q1	1@12.5	y ~ Q2 + Q3 + Q4 + Q5 + Q6 + Q7	0.0318041	0.0661837	1			0.701939	0.714563	54.6046	0.134607	NS	NS
GDDTS	Q2	1@46.5	y ~ Q1 + Q3 + Q4 + Q5 + Q6 + Q7	1.81814	3.9469	1			0.00380868	0.0056865	3256.38	8.02739	**	**
GDDTS	Q3	4@27.7	y ~ Q1 + Q2 + Q4 + Q5 + Q6 + Q7	3.3718	7.59743	1			8.13043e-05	0.000165933	6268.23	15.452	***	***
GDDTS	Q4	5@11.5	y ~ Q1 + Q2 + Q3 + Q5 + Q6 + Q7	3.47431	7.84779	1			6.33491e-05	0.000131973	6474.79	15.9612	***	***
GDDTS	Q5	6@25.5	y ~ Q1 + Q2 + Q3 + Q4 + Q6 + Q7	4.91143	11.4877	1			1.97629e-06	5.48862e-06	9477.86	23.3641	***	***
GDDTS	Q6	8@0.0	y ~ Q1 + Q2 + Q3 + Q4 + Q5 + Q7	5.67569	13.5258	1			3.17948e-07	1.02862e-06	11159.4	27.5095	***	***
GDDTS	Q7	8@26.0	y ~ Q1 + Q2 + Q3 + Q4 + Q5 + Q6	1.0475	2.23271	1			0.0280673	0.0358191	1842.09	4.54098	*	*
HAIRS	Full Model		y ~ Q1 + Q2 + Q3 + Q4	6.51261	27.0723	4	25.2314	6.30785	4.91354e-06	8.9157e-06			***	***
HAIRS	Q1	3@28.8	y ~ Q2 + Q3 + Q4	2.24985	8.4036	1			0.0012871	0.00178182	7.83216	10.3709	**	**
HAIRS	Q2	7@43.1	y ~ Q1 + Q3 + Q4	4.00134	15.6106	1			1.76552e-05	3.08961e-05	14.5491	19.2651	***	***
HAIRS	Q3	8@18.7	y ~ Q1 + Q2 + Q4	0.00303224	0.0107204	1			0.905933	0.908684	0.0099914	0.01323	NS	NS
HAIRS	Q4	9@12.5	y ~ Q1 + Q2 + Q3	1.53856	5.64707	1			0.00777184	0.00977502	5.26307	6.96905	**	**
KPR	Q1		y ~ Q1	1.1486	5.4157	1	70.3579	70.3579	0.0214547	0.0232399			*	*
KRN	Full Model		y ~ Q1 + Q2	2.81803	12.7686	2	59.2408	29.6204	0.00152044	0.00186621			**	**
KRN	Q1	1@49.5	y ~ Q2	1.10912	4.81838	1			0.02382	0.026552	22.3553	5.08178	*	*
KRN	Q2	8@23.4	y ~ Q1	1.87022	8.27795	1			0.00333831	0.00397361	38.4062	8.73047	**	**
KT	Full Model		y ~ Q1 + Q2 + Q3	1.93326	8.94585	3	2.50107	0.833691	0.0306087	0.0355185			*	*
KT	Q1	1@38.4	y ~ Q2 + Q3	0.00522429	0.0230624	1			0.876736	0.879667	0.00644775	0.0230487	NS	NS
KT	Q2	3@38.0	y ~ Q1 + Q3	1.60695	7.37647	1			0.00652142	0.00792614	2.06231	7.37208	**	**
KT	Q3	4@33.0	y ~ Q1 + Q2	0.49273	2.20104	1			0.131976	0.14149	0.615364	2.19973	NS	NS
M_PAT	Full Model		y ~ Q1 + Q2 + Q3	5.57589	23.6845	3	11.0033	3.66777	1.1139e-05	1.75982e-05			***	***
M_PAT	Q1	3@28.0	y ~ Q2 + Q3	1.49659	5.7423	1			0.00865805	0.0103952	2.66775	6.84722	**	*
M_PAT	Q2	7@40.0	y ~ Q1 + Q3	2.9699	11.8172	1			0.000217107	0.00030652	5.49002	14.091	***	***
M_PAT	Q3	9@10.5	y ~ Q1 + Q2	1.59393	6.13044	1			0.00674241	0.00818293	2.84807	7.31005	**	**
P_INT	Full Model		y ~ Q1 + Q2	13.743	48.6344	2	66.7878	33.3939	1.80966e-14	4.90719e-14			***	***
P_INT	Q1	2@25.6	y ~ Q2	9.39366	29.6248	1			4.7943e-11	1.07785e-10	40.6827	53.0605	***	***
P_INT	Q2	10@19.5	y ~ Q1	4.70338	13.1539	1			3.25531e-06	4.92986e-06	18.0638	23.5597	***	***
PH	Full Model		y ~ Q1 + Q2 + Q3 + Q4	9.4027	36.0074	4	8588.73	2147.18	8.96137e-09	2.12119e-08			***	***
PH	Q1	1@56.5	y ~ Q2 + Q3 + Q4	5.07684	17.4416	1			1.32973e-06	2.64698e-06	4160.29	25.0752	***	***
PH	Q2	1@100.1	y ~ Q1 + Q3 + Q4	2.67354	8.66051	1			0.000450035	0.000654284	2065.76	12.4509	***	***
PH	Q3	8@27.6	y ~ Q1 + Q2 + Q4	1.70057	5.3808	1			0.00513466	0.00656705	1283.46	7.73579	**	**
PH	Q4	10@26.0	y ~ Q1 + Q2 + Q3	1.7371	5.50123	1			0.00467868	0.00601286	1312.19	7.90893	**	**
RA	Full Model		y ~ Q1 + Q2 + Q3	3.85836	17.0586	3	10.9067	3.63558	0.000490969	0.000670261			***	***
RA	Q1	1@80.2	y ~ Q2 + Q3	0.682988	2.792	1			0.0761471	0.0834508	1.78512	3.06327	NS	NS
RA	Q2	4@15.8	y ~ Q1 + Q3	0.665625	2.71987	1			0.0799795	0.0874767	1.739	2.98414	NS	NS
RA	Q3	7@32.7	y ~ Q1 + Q2	2.14334	9.08115	1			0.00167956	0.00216574	5.8062	9.96348	**	**
TBN	Full Model		y ~ Q1 + Q2	5.68154	23.4315	2	85.3438	42.6719	2.08192e-06	3.10734e-06			***	***
TBN	Q1	2@40.9	y ~ Q2	3.089	11.9616	1			0.000162169	0.000212364	43.5674	14.841	***	***
TBN	Q2	7@24.5	y ~ Q1	4.70081	18.9275	1			3.27543e-06	4.89682e-06	68.939	23.4837	***	***
TKN	Full Model		y ~ Q1 + Q2 + Q3	5.40629	23.0545	3	25352.1	8450.69	1.62263e-05	2.52677e-05			***	***
TKN	Q1	7@15.4	y ~ Q2 + Q3	3.69791	15.1067	1			3.68031e-05	5.62633e-05	16612.2	17.866	***	***
TKN	Q2	8@20.8	y ~ Q1 + Q3	1.0937	4.18955	1			0.0248161	0.0284881	4607.08	4.95479	*	*
TKN	Q3	9@19.6	y ~ Q1 + Q2	0.525838	1.98657	1			0.119675	0.128798	2184.55	2.34943	NS	NS
TL	Full Model		y ~ Q1 + Q2	4.20381	18.9761	2	190.449	95.2245	6.25453e-05	8.57581e-05			***	***
TL	Q1	1@72.5	y ~ Q2	1.74968	7.41629	1			0.00453138	0.00536685	74.4316	8.14636	**	**
TL	Q2	2@70.2	y ~ Q1	2.28848	9.83401	1			0.00116891	0.00145194	98.6964	10.8021	**	**

## Sheet: Fitqtl_GEI
phenotype	term	qtl	formula	LOD	var	df	SS	MS	p.Chi2	p.F	Type III SS	F_value	s.Chi2	s.F
ASI	Full Model		y ~ Q1 + Q2 + Q3 + Q4			4
ASI	Q1	1@30.5	y ~ Q2 + Q3 + Q4			1
ASI	Q2	2@77.9	y ~ Q1 + Q3 + Q4			1
ASI	Q3	3@65.6	y ~ Q1 + Q2 + Q4			1
ASI	Q4	8@24.0	y ~ Q1 + Q2 + Q3			1
DTA	Full Model		y ~ Q1 + Q2 + Q3 + Q4 + Q5	12.6036	47.1556	5	466.54	93.3081	3.08401e-11	1.23659e-10			***	***
DTA	Q1	1@94.4	y ~ Q2 + Q3 + Q4 + Q5	0.335065	0.90369	1			0.214167	0.231299	8.94078	1.45358	NS	NS
DTA	Q2	6@22.0	y ~ Q1 + Q3 + Q4 + Q5	1.95716	5.50192	1			0.00268057	0.00381502	54.434	8.84982	**	**
DTA	Q3	7@48.4	y ~ Q1 + Q2 + Q4 + Q5	1.08053	2.97008	1			0.025701	0.0315865	29.3848	4.77736	*	*
DTA	Q4	8@0.0	y ~ Q1 + Q2 + Q3 + Q5	1.96615	5.52848	1			0.00262054	0.00373516	54.6967	8.89254	**	**
DTA	Q5	8@27.5	y ~ Q1 + Q2 + Q3 + Q4	7.03008	22.579	1			1.27129e-08	4.1715e-08	223.388	36.3183	***	***
DTS	Full Model		y ~ Q1 + Q2 + Q3 + Q4	8.62692	34.7659	4	379.539	94.8848	4.92583e-08	1.11943e-07			***	***
DTS	Q1	1@12.5	y ~ Q2 + Q3 + Q4	1.78392	6.0247	1			0.00415399	0.00543152	65.7717	8.12725	**	**
DTS	Q2	6@23.0	y ~ Q1 + Q3 + Q4	1.28925	4.30043	1			0.0148244	0.0181009	46.9478	5.80122	*	*
DTS	Q3	7@48.0	y ~ Q1 + Q2 + Q4	1.48227	4.96821	1			0.00898356	0.0112669	54.238	6.70205	**	*
DTS	Q4	8@31.0	y ~ Q1 + Q2 + Q3	3.2572	11.4177	1			0.000107512	0.00017204	124.647	15.4023	***	***
ED	Full Model		y ~ Q1 + Q2 + Q3	3.25566	15.665	3	0.391511	0.130504	0.00182275	0.00241402			**	**
ED	Q1	4@41.6	y ~ Q2 + Q3	0.168965	0.749011	1			0.377719	0.390194	0.0187198	0.746036	NS	NS
ED	Q2	5@31.5	y ~ Q1 + Q3	0.00139806	0.00617037	1			0.936047	0.9377	0.000154214	0.00614586	NS	NS
ED	Q3	8@7.8	y ~ Q1 + Q2	3.18879	15.3157	1			0.000127059	0.000189202	0.38278	15.2549	***	***
EH	Full Model		y ~ Q1 + Q2	1.6252	7.73234	2	57.5414	28.7707	0.0237029	0.026744			*	*
EH	Q1	1@53.7	y ~ Q2	1.36666	6.46028	1			0.0121167	0.0138502	48.0751	6.30151	*	*
EH	Q2	7@33.3	y ~ Q1	0.247467	1.13761	1			0.285731	0.294978	8.46567	1.10965	NS	NS
EL	Full Model		y ~ Q1 + Q2 + Q3 + Q4	3.88077	18.0101	4	9.6604	2.4151	0.00130747	0.00187093			**	**
EL	Q1	3@43.3	y ~ Q2 + Q3 + Q4	0.864379	3.70773	1			0.0460268	0.053204	1.98879	3.84385	*	NS
EL	Q2	4@23.0	y ~ Q1 + Q3 + Q4	2.93815	13.3013	1			0.000234693	0.000364683	7.13467	13.7896	***	***
EL	Q3	7@55.0	y ~ Q1 + Q2 + Q4	0.402268	1.70513	1			0.173491	0.187221	0.914613	1.76773	NS	NS
EL	Q4	8@43.5	y ~ Q1 + Q2 + Q3	0.00664804	0.0278953	1			0.861101	0.865369	0.0149628	0.0289194	NS	NS
EN	Q1		y ~ Q1	0.796021	3.99129	1	0.941944	0.941944	0.0555396	0.0590413			NS	NS
EW	Full Model		y ~ Q1 + Q2	6.47181	28.1905	2	2761.68	1380.84	3.37432e-07	5.54515e-07			***	***
EW	Q1	7@16.9	y ~ Q2	3.55538	14.3276	1			5.20173e-05	7.27463e-05	1403.6	17.3585	***	***
EW	Q2	8@13.4	y ~ Q1	2.9271	11.6025	1			0.000241145	0.000318772	1136.64	14.0569	***	***
GC	Q1		y ~ Q1	0.0367823	0.188033	1	0.0111984	0.0111984	0.680656	0.684878			NS	NS
GDASI	Full Model		y ~ Q1 + Q2 + Q3	3.32669	15.8134	3	28.2625	9.42082	0.00156266	0.00207631			**	**
GDASI	Q1	3@24.6	y ~ Q2 + Q3	0.0846249	0.369444	1			0.532451	0.542996	0.660287	0.373013	NS	NS
GDASI	Q2	8@24.5	y ~ Q1 + Q3	0.374399	1.64682	1			0.189157	0.200732	2.94328	1.66273	NS	NS
GDASI	Q3	10@39.0	y ~ Q1 + Q2	2.74124	12.8295	1			0.000380848	0.00053583	22.9295	12.9535	***	***
GDDTA	Full Model		y ~ Q1 + Q2 + Q3 + Q4 + Q5 + Q6	7.4812	31.2354	6	10448.5	1741.42	5.50124e-06	1.27931e-05			***	***
GDDTA	Q1	1@12.5	y ~ Q2 + Q3 + Q4 + Q5 + Q6	2.57413	9.45656	1			0.000575284	0.000967475	3163.31	11.6893	***	***
GDDTA	Q2	4@17.9	y ~ Q1 + Q3 + Q4 + Q5 + Q6	0.375062	1.3032	1			0.188766	0.207832	435.931	1.61088	NS	NS
GDDTA	Q3	6@22.7	y ~ Q1 + Q2 + Q4 + Q5 + Q6	0.234168	0.810772	1			0.299059	0.319621	271.211	1.0022	NS	NS
GDDTA	Q4	7@47.5	y ~ Q1 + Q2 + Q3 + Q5 + Q6	0.88489	3.11434	1			0.0435204	0.0530288	1041.78	3.84964	*	NS
GDDTA	Q5	8@1.1	y ~ Q1 + Q2 + Q3 + Q4 + Q6	0.659395	2.30758	1			0.0814049	0.0949033	771.906	2.8524	NS	NS
GDDTA	Q6	8@29.5	y ~ Q1 + Q2 + Q3 + Q4 + Q5	1.5596	5.58338	1			0.00736302	0.0102147	1867.7	6.90162	**	*
GDDTS	Full Model		y ~ Q1 + Q2 + Q3 + Q4 + Q5 + Q6 + Q7	9.09443	36.2587	7	17620.9	2517.27	5.48068e-07	1.6738e-06			***	***
GDDTS	Q1	1@12.5	y ~ Q2 + Q3 + Q4 + Q5 + Q6 + Q7	2.20443	7.35191	1			0.00144161	0.00238785	3572.85	9.80388	**	**
GDDTS	Q2	1@46.5	y ~ Q1 + Q3 + Q4 + Q5 + Q6 + Q7	0.00062228	0.00196416	1			0.957308	0.959303	0.954533	0.00261923	NS	NS
GDDTS	Q3	4@27.7	y ~ Q1 + Q2 + Q4 + Q5 + Q6 + Q7	0.00100879	0.00318417	1			0.945659	0.948198	1.54743	0.00424614	NS	NS
GDDTS	Q4	5@11.5	y ~ Q1 + Q2 + Q3 + Q5 + Q6 + Q7	1.40105	4.57921	1			0.0110822	0.0154652	2225.39	6.10645	*	*
GDDTS	Q5	6@25.5	y ~ Q1 + Q2 + Q3 + Q4 + Q6 + Q7	0.992208	3.20995	1			0.0325501	0.0415894	1559.96	4.28052	*	*
GDDTS	Q6	8@0.0	y ~ Q1 + Q2 + Q3 + Q4 + Q5 + Q7	0.344439	1.09649	1			0.20787	0.229935	532.868	1.46219	NS	NS
GDDTS	Q7	8@26.0	y ~ Q1 + Q2 + Q3 + Q4 + Q5 + Q6	1.85956	6.14813	1			0.00342951	0.00527871	2987.84	8.19862	**	**
HAIRS	Full Model		y ~ Q1 + Q2 + Q3 + Q4	5.01474	23.0819	4	20.2176	5.05441	0.000121281	0.000197074			***	***
HAIRS	Q1	3@28.8	y ~ Q2 + Q3 + Q4	0.363851	1.47862	1			0.195511	0.210074	1.29514	1.59553	NS	NS
HAIRS	Q2	7@43.1	y ~ Q1 + Q3 + Q4	0.731137	3.00003	1			0.0665143	0.0756162	2.62775	3.23724	NS	NS
HAIRS	Q3	8@18.7	y ~ Q1 + Q2 + Q4	4.20878	18.9519	1			1.07003e-05	2.01706e-05	16.6001	20.4504	***	***
HAIRS	Q4	9@12.5	y ~ Q1 + Q2 + Q3	0.899924	3.70906	1			0.0417748	0.0487062	3.2488	4.00234	*	*
KPR	Q1		y ~ Q1	4.08557	18.8648	1	477.208	477.208	1.44049e-05	1.89279e-05			***	***
KRN	Full Model		y ~ Q1 + Q2	3.82985	17.7961	2	90.4142	45.2071	0.000147963	0.000198524			***	***
KRN	Q1	1@49.5	y ~ Q2	0.331852	1.40777	1			0.216378	0.225529	7.15226	1.48991	NS	NS
KRN	Q2	8@23.4	y ~ Q1	3.50071	16.1261	1			5.94096e-05	8.26787e-05	81.9295	17.067	***	***
KT	Full Model		y ~ Q1 + Q2 + Q3	2.92127	13.8842	3	9.56466	3.18822	0.00375279	0.00479386			**	**
KT	Q1	1@38.4	y ~ Q2 + Q3	1.29333	5.89177	1			0.0146671	0.017371	4.05878	5.88385	*	*
KT	Q2	3@38.0	y ~ Q1 + Q3	0.0511557	0.225709	1			0.627416	0.636155	0.155488	0.225405	NS	NS
KT	Q3	4@33.0	y ~ Q1 + Q2	0.847611	3.81711	1			0.0481886	0.0541403	2.62957	3.81198	*	NS
M_PAT	Full Model		y ~ Q1 + Q2 + Q3	1.11969	5.69116	3	2.38236	0.794121	0.160698	0.17542			NS	NS
M_PAT	Q1	3@28.0	y ~ Q2 + Q3	0.179236	0.888749	1			0.363602	0.376158	0.372037	0.7916	NS	NS
M_PAT	Q2	7@40.0	y ~ Q1 + Q3	0.506638	2.53386	1			0.126645	0.136771	1.06069	2.25689	NS	NS
M_PAT	Q3	9@10.5	y ~ Q1 + Q2	0.556525	2.78702	1			0.109398	0.118888	1.16667	2.48237	NS	NS
P_INT	Full Model		y ~ Q1 + Q2	1.9694	9.79286	2	8.13586	4.06793	0.01073	0.0125239			*	*
P_INT	Q1	2@25.6	y ~ Q2	1.2361	6.02811	1			0.0170379	0.0193863	5.00813	5.68014	*	*
P_INT	Q2	10@19.5	y ~ Q1	0.513704	2.45792	1			0.124029	0.131757	2.04203	2.31604	NS	NS
PH	Full Model		y ~ Q1 + Q2 + Q3 + Q4	3.74762	16.9373	4	706.036	176.509	0.00172174	0.00240349			**	**
PH	Q1	1@56.5	y ~ Q2 + Q3 + Q4	0.489415	2.0376	1			0.133283	0.145329	84.9379	2.15872	NS	NS
PH	Q2	1@100.1	y ~ Q1 + Q3 + Q4	0.69544	2.91023	1			0.0735205	0.0825833	121.314	3.08322	NS	NS
PH	Q3	8@27.6	y ~ Q1 + Q2 + Q4	0.000252818	0.00103987	1			0.97278	0.973597	0.0433472	0.00110168	NS	NS
PH	Q4	10@26.0	y ~ Q1 + Q2 + Q3	2.61869	11.5005	1			0.000515285	0.000755614	479.399	12.1841	***	***
RA	Full Model		y ~ Q1 + Q2 + Q3	1.9428	9.46288	3	18.8048	6.26828	0.030005	0.0351366			*	*
RA	Q1	1@80.2	y ~ Q2 + Q3	0.88576	4.19783	1			0.0434174	0.0490023	8.34202	3.98746	*	*
RA	Q2	4@15.8	y ~ Q1 + Q3	0.220049	1.02517	1			0.314099	0.326504	2.03724	0.973796	NS	NS
RA	Q3	7@32.7	y ~ Q1 + Q2	0.788117	3.72569	1			0.0567669	0.0633257	7.40377	3.53898	NS	NS
TBN	Full Model		y ~ Q1 + Q2	3.22056	14.7409	2	48.3929	24.1965	0.00060179	0.000764423			***	***
TBN	Q1	2@40.9	y ~ Q2	0.0275098	0.116222	1			0.721892	0.72696	0.381544	0.122684	NS	NS
TBN	Q2	7@24.5	y ~ Q1	2.68159	12.1073	1			0.000441184	0.000565777	39.7472	12.7806	***	***
TKN	Full Model		y ~ Q1 + Q2 + Q3	6.90396	30.0392	3	47403.2	15801.1	5.78386e-07	1.06371e-06			***	***
TKN	Q1	7@15.4	y ~ Q2 + Q3	2.87409	11.2177	1			0.000274674	0.000392497	17702	13.6291	***	***
TKN	Q2	8@20.8	y ~ Q1 + Q3	2.72697	10.6021	1			0.000394481	0.000554085	16730.6	12.8812	***	***
TKN	Q3	9@19.6	y ~ Q1 + Q2	2.06726	7.8984	1			0.00203237	0.0026423	12464	9.59629	**	**
TL	Full Model		y ~ Q1 + Q2	4.39253	19.738	2	32.2933	16.1467	4.05011e-05	5.63251e-05			***	***
TL	Q1	1@72.5	y ~ Q2	4.34334	19.492	1			7.7369e-06	1.15083e-05	31.8909	21.6141	***	***
TL	Q2	2@70.2	y ~ Q1	0.00197082	0.00791837	1			0.924102	0.925555	0.0129553	0.00878043	NS	NS

## Sheet: Allele_effect_GEN
phenotype	qtl	marker	genotype	Means	SEs
DTA	1@94.35	1_286172395	B73	0.442684	0.228681
DTA	1@94.35	1_286172395	PT	-0.94298	0.352835
DTA	6@22	6_166664744	B73	0.370445	0.204394
DTA	6@22	6_166664744	PT	-1.70638	0.463736
DTA	7@48.37	7_165928844	B73	0.360999	0.214493
DTA	7@48.37	7_165928844	PT	-1.24711	0.423591
DTA	8@0	8_21391040	B73	0.40774	0.224207
DTA	8@0	8_21391040	PT	-1.00545	0.373103
DTA	8@27.5	8_153580487	B73	0.555454	0.206856
DTA	8@27.5	8_153580487	PT	-1.57866	0.363227
DTS	1@12.47	1_12171293	B73	0.063781	0.16644
DTS	1@12.47	1_12171293	PT	-0.33047	0.344145
DTS	6@23	6_166506716	B73	0.256904	0.151111
DTS	6@23	6_166506716	PT	-1.33901	0.336356
DTS	7@48	7_163657186	B73	0.241388	0.158191
DTS	7@48	7_163657186	PT	-1.02036	0.316382
DTS	8@31	8_161289005	B73	0.289101	0.161456
DTS	8@31	8_161289005	PT	-0.9491	0.285448
ASI	1@30.46	1_53029437	B73	0.01654	0.020246
ASI	1@30.46	1_53029437	PT	-0.07792	0.043089
ASI	2@77.91	2_241675850	B73	0.031493	0.019607
ASI	2@77.91	2_241675850	PT	-0.127	0.038956
ASI	3@65.63	3_229390098	B73	0.021071	0.020168
ASI	3@65.63	3_229390098	PT	-0.0918	0.041441
ASI	8@24	8_135484500	B73	-0.03736	0.019547
ASI	8@24	8_135484500	PT	0.1314	0.037671
PH	1@100.13	1_293830327	B73	-1.39558	1.45464
PH	1@100.13	1_293830327	PT	5.55432	2.10523
PH	1@56.5	1_197051908	B73	3.2378	1.20331
PH	1@56.5	1_197051908	PT	-12.0521	2.85415
PH	10@26	10_136883639	B73	-0.09383	1.31762
PH	10@26	10_136883639	PT	6.44871	3.19696
PH	8@27.58	8_149541560	B73	2.35227	1.38544
PH	8@27.58	8_149541560	PT	-3.95551	2.48508
TBN	2@40.88	2_141142660	B73	4.58748	0.241247
TBN	2@40.88	2_141142660	PT	5.42794	0.391633
TBN	7@24.52	7_121548061	B73	5.4331	0.214955
TBN	7@24.52	7_121548061	PT	3.2037	0.348574
EW	7@16.9	7_20110508	B73	0.029698	0.259183
EW	7@16.9	7_20110508	PT	0.253525	0.474744
EW	8@13.45	8_110436593	B73	-0.01258	0.270132
EW	8@13.45	8_110436593	PT	0.308272	0.420745
EL	3@43.33	3_190627575	B73	-0.06057	0.062935
EL	3@43.33	3_190627575	PT	0.492051	0.146247
EL	4@23.02	4_74666833	B73	-0.01735	0.075334
EL	4@23.02	4_74666833	PT	0.108115	0.104088
EL	7@55	7_172341845	B73	0.134628	0.065886
EL	7@55	7_172341845	PT	-0.34036	0.120836
EL	8@43.5	8_175513459	B73	0.131991	0.062473
EL	8@43.5	8_175513459	PT	-0.47253	0.13525
ED	4@41.65	4_179539232	B73	0.040416	0.017429
ED	4@41.65	4_179539232	PT	-0.08633	0.025851
ED	5@31.54	5_190812247	B73	0.02475	0.016414
ED	5@31.54	5_190812247	PT	-0.10295	0.034169
ED	8@7.81	8_97570666	B73	-0.02737	0.017811
ED	8@7.81	8_97570666	PT	0.069243	0.027756
EH	1@53.68	1_177987239	B73	1.39107	0.577414
EH	1@53.68	1_177987239	PT	-4.28354	1.41494
EH	7@33.26	7_135399817	B73	1.99522	0.613361
EH	7@33.26	7_135399817	PT	-3.08589	0.987605
KRN	1@49.5	1_161556632	B73	14.698	0.220276
KRN	1@49.5	1_161556632	PT	16.1209	0.483338
KRN	8@23.42	8_133038186	B73	14.8307	0.232785
KRN	8@23.42	8_133038186	PT	15.3605	0.450806
KPR	8@24	8_135484500	B73	15.6621	0.392997
KPR	8@24	8_135484500	PT	15.7311	0.750833
TKN	7@15.35	7_15912522	B73	-1.04937	1.29524
TKN	7@15.35	7_15912522	PT	5.82296	2.43217
TKN	8@20.81	8_126886782	B73	0.47888	1.37702
TKN	8@20.81	8_126886782	PT	0.453668	2.31724
TKN	9@19.6	9_124180939	B73	2.58181	1.24704
TKN	9@19.6	9_124180939	PT	-7.28942	2.41436
TL	1@72.51	1_227715124	B73	0.358837	0.322632
TL	1@72.51	1_227715124	PT	-1.26335	0.580503
TL	2@70.19	2_230998297	B73	0.474603	0.308543
TL	2@70.19	2_230998297	PT	-1.84552	0.589471
P_INT	10@19.49	10_117963995	B73	1.74359	0.14234
P_INT	10@19.49	10_117963995	PT	0.631579	0.288402
P_INT	2@25.61	2_19456739	B73	1.07895	0.117683
P_INT	2@25.61	2_19456739	PT	3.14286	0.223879
MH	3@28.83	3_156124621	B73	0.729472	0.116566
MH	3@28.83	3_156124621	PT	1.38962	0.220151
MH	7@43.1	7_155328976	B73	0.629831	0.111462
MH	7@43.1	7_155328976	PT	1.66373	0.206225
MH	8@18.71	8_122414801	B73	0.796306	0.12521
MH	8@18.71	8_122414801	PT	1.0742	0.197113
MH	9@12.5	9_65716548	B73	0.721294	0.110553
MH	9@12.5	9_65716548	PT	1.67121	0.252711

[truncated: 6 more sheets: Allele_effect_PV, Allele_effect_MT, Allele_effect_GxE, tukey_yc_group, Hair_Scores_by_QTL, Hair_Score_Differences]
